# Supplementary material for: Effects of training frequency on muscular strength for trained men under volume matched conditions
Source: PeerJ. 2021 Feb 18;9:e10781. doi: 10.7717/peerj.10781 (PMC7897409; doi:10.7717/peerj.10781)
Supplement: Supplemental Information 1 [file peerj-09-10781-s001.xlsx]

## Sheet: Ark1
	group	age	height	mass	ager experience	Squat pre	BP pre	Squat post	BP post	RPETOTAL week 1	RPETOTAL week 2	RPETOTAL week 3	RPETOTAL week 4	RPETOTAL week 5	RPETOTAL week 6	RPETOTAL week 7	RPETOTAL week 8	RPESQweek 1	RPESQweek 2	RPESQweek 3	RPESQweek 4	RPESQweek 5	RPESQweek 6	RPESQweek 7	RPESQweek 8	RPEBPweek 1	RPEBPweek 2	RPEBPweek 3	RPEBPweek 4	RPEBPweek 5	RPEBPweek 6	RPEBPweek 7	RPEBPweek 8
	2	25	188	81	5	130	105	145	117.5	6	4.5	5	5.75	4.25	4.25	4.75	5.25	6	5	5.25	4.5	4.5	5	6.25	4.5	6	5.75	6.5	6.25	5.5	6	6.25	6.75
	2	25	175	77	5	130	77.5	142.5	87.5	6.5	5.25	6.25	6	6.25	6.25	6.75	5.75	4.25	5.5	6.25	4.25	3.67	3.5	3.67	4	6	4	4.5	5.75	5	5.75	5.5	6.25
	2	22	188	110	5	130	90	145	97.5	5.75	6	6.75	6.5	5.5	5.5	6	7	5.5	2.75	4.5	4	3.25	3.75	2.5	2.5	3.5	3.5	6.5	5	4	3.75	3.25	3.25
	2	24	198	90	4	132.5	100	142.5	107.5	4.5	4.33	6.25	4.25	3.67	3.5	3.67	4	6	5	5.25	4.5	4.5	5	6.25	4.5	3.5	3	4	4.5	3	3.25	2.25	2.25
	2	36	185	83	3	95	70	110	80	4.25	3.75	4.5	4.5	4.5	4.25	3.25	3.25	5	6	6.75	7	4.75	5.25	6	6.75	6	5	6	6	6	6	6	6
	2	20	180	74	1	85	55	95	67.5	6	6	6	7	6	6	6	5	5	6	6.75	7	4.75	5.25	6	6.75	5.25	4.75	8.25	8.25	8.25	7.75	8	8.25
	2	23	192	86	3	120	85	135	95	6.67	6.5	6.75	7.25	6.5	7.5	7	7.25	7.5	5.5	5.5	6	4.25	4.75	5.5	5.75	5.25	4.75	8.25	8.25	8.25	7.75	8	8.25
	2	25	184	83	3	115	75	125	85	6.67	6.5	6.75	7.25	6.5	7.5	7	7.25	6	6	6	6	5	6	6	6	6.5	5.5	5.5	5	5	5	6.25	4.5
	2	23	180	90	4	150	110	170	112.5	6.5	5.25	6.25	6	6.25	6.25	6.75	5.75	7	7	6.25	6.5	5.75	6.5	6.25	7.5	6	5.75	6.5	6.25	5.5	6	6.25	6.75
	2	25	196	63	6	150	145	165	150	6	4.5	5	5.75	4.25	4.25	4.75	5.25	7.5	5.5	5.5	6	4.25	4.75	5.5	5.75	6.5	5.5	5.5	5	5	5	6.25	4.5
	2	25	188	84	3	135	95	155	105	5.75	6	6.75	6.5	6.25	5.5	6.75	7	7	7	6.25	6	4.5	6.5	6.25	7.5	6	4	4.5	5.75	5	5.75	5.5	6.25
	1	33	183	76	1	100	90	115	100	6.25	6	6.5	7.5	6.5	6.75	6.5	7.5	7	6.25	6.25	8	7	6.5	7	7.5	6	6.5	6.5	7	7	6.5	7	7.5
	1	20	176	64	2	80	50	92.5	60	6.25	5.5	6	7.5	6.5	6.75	6.5	7.5	6.5	6.5	7	7.5	5.5	5	5.5	6	6	6.25	6.25	7	7	6.5	7	7.5
	1	41	184	105	11	110	105	122.5	112.5	5.5	6.25	6.5	6.5	5.5	5	5.75	5.5	6.5	6.5	7	7.5	5.5	5	5.5	6	5	5.5	6	7	4.5	5	5.5	5.5
	1	24	184	90	5	145	95	155	100	5.5	6.25	6.5	6.5	5.5	5	5.75	5.5	7.5	7	7	8	6.5	7.5	7.5	8	6.5	5.5	4.5	4	5.5	5.5	3	4
	1	25	181	88	8	120	102.5	140	112.5	5.5	5.5	4.75	4.75	5	4.75	5	5.25	4.5	4.5	4	4.5	4	3.5	3.5	5	5	5.5	6	7	4.5	5	5.5	5.5
	1	47	186	95	6	122.5	105	137.5	112.5	5.5	6.25	6.5	6.5	5.5	5	5.75	5.5	5	5.5	5	6.5	5.5	5	5	6.5	6.5	5.5	4.5	4	5.5	5.5	3	4
	1	42	195	108	12	130	135	145	142.5	6.25	6.5	6.75	7.5	6.75	6.75	7	7.5	6.5	6.5	7	7.5	5.5	5	5.5	6	6.5	6.5	7.5	8	7	7	8	8
	1	24	183	78	4	120	105	140	110	4.25	4.25	4.5	4.5	4.5	4.25	4.25	4	5	5.5	5	6.5	5.5	5	5	6.5	6.5	6.5	7.5	8	7	7	8	8
	1	24	183	82	3	112.5	82.5	120	92.5	5.5	5.5	4.75	4.75	5	4.75	5	5.25	7	6.5	6.5	8	7	6.5	7	7.5	4.5	3	4.5	4.5	4.5	5	4.5	5
	1	26	184	84	6	140	140	152.5	147.5	6.25	6.5	6.75	7.5	6.75	6.75	7	7.5	7.5	7	7	8	6.5	7.5	7.5	8	5	5.5	6	7	4.5	5	5.5	5.5
2									81	130	105	145	117.5
2									77	130	77.5	142.5	87.5
2									110	130	90	145	97.5
2									90	132.5	100	142.5	107.5
2									83	95	76	110	80
2									74	85	55	95	67.5
2									86	120	85	135	95
2									83	115	102.5	115	85
2									90	150	110	170	112.5
2										150	145	165	150
2
1										100	90	115	100
1										85	50	92.5	60
1										110	105	122.5	112.5
1										145	95	155	100
1										120	102.5	140	112.5
1										122.5	105	137.5	112.5
1										130	135	145	142.5
1										120	105	140	110
1										112.5	100	120	90
1										140	140	152.5	147.5
